# Supplementary material for: The Feasibility and Acceptability of Using a Digital Conversational Agent (Chatbot) for Delivering Parenting Interventions: Systematic Review
Source: JMIR Pediatr Parent. 2024 Oct 7;7:e55726. doi: 10.2196/55726 (PMC11494261; doi:10.2196/55726)
Supplement: Multimedia Appendix 3 [file pediatrics_v7i1e55726_app3.xlsx]

## Sheet: Sheet1
	QualSys Tool Score	Criterion A: Quality of Study Rating	Criterion A: Score	Criterion B: Relevancy of Design Rating	Criterion B: Relevancy of Design Score	Criterion C: Relevancy of Intervention Rating	Criterion C: Relevancy of Intervention Score		Criterion D: Overall Score	Criterion D: Overall Weight of Evidence Rating
Entenberg, Mizrahi, & Bunge et al., 2023	0.88	High	3	High	3	High	3		3	High
Fletcher, May, and Skinner et al., 2016	0.55	Low	1	High	3	Moderate	2		2	Moderate
Fletcher, St George, & Hoehn et al., 2019	0.5	Low	1	Moderate	2	Low	1		1.33333	Low
Mason, Coatsworth, & Hale et al., 2021	0.95	High	3	High	3	High	3		3	High
Entenberg, Malenka Areas, & Bunge et al., 2021	0.85	High	3	High	3	High	3		3	High
Barreto, Barros, & Andrade et al., 2021	0.54	Low	1	High	3	Moderate	2		2	Moderate
Downing, Salmon, & Hesketh et al., 2018	0.857	High	3	High	3	Moderate	2		2.66667	Moderate
Yu, Hsu, and You, et al., 2023	0.32	Low	1	Low	2	Moderate	3		2	Low
J.Y. X. Chua, Choolani, and Shorey et al., 2023	0.32	Low	1	Low	2	Moderate	3		1.6	Low
Jäggi, Mäusezahl, and Pena et al., 2023	0.86	Moderate	3	Moderate	3	Moderate	3		3	Moderate
Mean	0.6627	Moderate	2	Moderate	2.7	High	2.5		2.36	Moderate
	0.242816								0.645746
